# Supplementary material for: Antifungal Activity and Mechanism of Xenocoumacin 1, a Natural Product from Xenorhabdus nematophila against Sclerotinia sclerotiorum
Source: J Fungi (Basel). 2024 Feb 26;10(3):175. doi: 10.3390/jof10030175 (PMC10970907; doi:10.3390/jof10030175)
Supplement: Supplementary file 1 [file jof-10-00175-s001.zip]

Archive with 1 entries (1 files):
- jof-2835601-supplementary.pdf
